# Supplementary material for: Color’s Indispensable Role in the Rapid Detection of Food
Source: Front Psychol. 2021 Nov 24;12:753654. doi: 10.3389/fpsyg.2021.753654 (PMC8653754; doi:10.3389/fpsyg.2021.753654)
Supplement: Supplementary file 1 [file Table_1.XLSX]

## Sheet: Data
Participant	Age	Sex	Hunger (1 (hungry) – 5 (satiated))	RT (ms)						%accurady
				Fast food		Japanese food		Kitchen tool		Fast food		Japanese food		Kitchen tool
				Color	Gray	Color	Gray	Color	Gray	Color	Gray	Color	Gray	Color	Gray
S01	20	Female	2	513.454	528.623	490.417	506.396	500.318	494.45	96	92	100	100	96	88
S02	22	Female	4	454.378	513.013	453.296	488.712	479.168	497.012	96	96	100	100	100	100
S03	21	Male	2	424.05	457.223	408.822	441.614	419.758	422.292	96	96	92	88	96	100
S04	20	Male	2	371.13	443.861	394.379	408.82	396.221	406.986	92	92	100	100	96	92
S05	19	Male	2	432.772	474.54	446.609	447.229	474.971	454.304	100	100	96	100	96	100
S06	22	Male	2	483.375	478.26	459.762	465.78	485.896	472.288	100	100	100	100	100	100
S07	21	Male	2	566.1	522.374	510.3	538.72	643.546	562.862	100	92	96	100	100	100
S08	24	Male	4	403.018	456.543	391.946	428.95	399.826	442.722	92	84	96	96	92	92
S09	20	Male	2	382.758	424.786	398.029	407.75	400.262	396.905	76	88	96	84	84	80
S10	22	Male	3	457.839	456.675	449.178	431.055	451.404	442.004	92	84	100	92	96	96
S11	22	Female	4	446.358	491.208	447.936	480.133	461.859	468.496	96	100	100	100	96	100
S12	20	Male	2	473.632	508.864	473.179	491.212	481.238	507.304	100	88	96	100	100	100
S13	20	Female	1	388.544	446.375	411.312	438.968	406.913	434.325	100	96	100	100	96	96
S14	20	Female	1	415.9	483.743	425.271	420.992	417.209	439.704	100	84	100	100	92	96
S15	21	Female	3	427.08	487.99	424.656	431.526	452.03	434.068	100	84	100	92	84	100
S16	20	Female	2	416.345	455.02	405.183	397.664	425.547	421.441	88	80	92	92	72	92
S17	19	Male	4	429.379	461.432	431.157	452.967	450.505	431.188	96	88	96	96	92	100
S18	22	Female	3	421.342	462.957	427.929	426.46	422.446	438.935	100	92	100	100	96	96
S19	21	Male	3	413.383	460.491	411.629	470.704	446.635	498.558	96	96	96	96	96	100
S20	20	Female	2	515.908	543.209	478.444	544.95	544.004	599.976	100	92	100	100	96	100
S21	19	Male	3	428.992	453.88	429.008	450.946	423.344	448.45	100	100	100	100	100	100
S22	21	Male	3	390.467	400.041	383.617	379.976	388.329	397.587	96	88	96	100	96	96
S23	21	Female	1	434.291	454.014	429.887	438.152	445.788	462.805	92	92	96	96	96	88
S24	23	Female	1	373.548	386.823	357.717	371.46	374.622	388.828	100	96	96	100	96	100
S25	19	Male	3	423.236	460.815	478.625	476.929	461.121	480.22	96	88	96	100	100	100
S26	19	Male	3	403.724	450.609	391.079	438.928	434.852	433.367	100	92	96	100	92	100
S27	21	Female	2	564.765	608.967	670.678	639.691	657.752	597.2	92	92	92	92	92	92
S28	19	Male	3	590.528	601.21	562.612	619.388	561.9	575.017	100	80	96	96	96	100
S29	20	Female	2	451.004	609.771	457.895	511.137	523.19	506.39	96	88	88	96	80	84
S30	20	Male	2	461.032	513.3	483.904	473.743	452.756	502.528	100	100	100	92	100	100
S31	19	Male	2	393.108	420.9	412.704	442.721	450.171	422.775	100	92	100	96	100	96
S32	21	Male	3	433.572	482.335	416.244	430.272	431.954	455.272	100	92	100	100	100	100
